# Supplementary material for: Levels and Modifications of Both Lens Fiber Cell Connexins Are Affected in Connexin Mutant Mice
Source: Cells. 2022 Sep 7;11(18):2786. doi: 10.3390/cells11182786 (PMC9496683; doi:10.3390/cells11182786)
Supplement: Supplementary file 1 [file cells-11-02786-s001.zip]

Archive with 1 entries (1 files):
- cells-1878692-supplementary.pdf
